# Supplementary material for: Molecular Phylogeny of Cimicoidea (Heteroptera: Cimicomorpha) Revisited: Increased Taxon Sampling Reveals Evolution of Traumatic Insemination and Paragenitalia
Source: Insects. 2023 Mar 8;14(3):267. doi: 10.3390/insects14030267 (PMC10051671; doi:10.3390/insects14030267)
Supplement: Supplementary file 1 [file insects-14-00267-s001.zip]

Archive with 3 entries (3 files):
- Supporting Information 1.tif
- Supporting Information 2.pdf
- Supporting Information 3.tif
